# Supplementary material for: Influence of Oral Health Care Systems on Future Career Environment of Dental Students in Europe
Source: Int J Environ Res Public Health. 2021 Aug 5;18(16):8292. doi: 10.3390/ijerph18168292 (PMC8393998; doi:10.3390/ijerph18168292)
Supplement: Supplementary file 1 [file ijerph-18-08292-s001.zip]

Archive with 1 entries (1 files):
- ijerph-1283802-SI.pdf
